# Supplementary material for: Investigating the prevalence of three medically important pathogens in Ixodes pacificus from southern Oregon
Source: Front Parasitol. 2025 Jun 20;4:1599377. doi: 10.3389/fpara.2025.1599377 (PMC12226487; doi:10.3389/fpara.2025.1599377)
Supplement: Supplementary file 1 [file Table1.xlsx]

## Sheet: Ixodes pacificus Aphag distance
Supplemental Table 1. Genetic distances (top) and percent simiarities (bottom) for Anaplasma phagocytophilum detected in Ixodes pacificus from Oregon compared with various strains of A. phagocytophilum from the United States and Europe.
	Ixodes pacificus JAC-22100 and JAC-23219	Ixodes pacificus JAC-23091	Ixodes pacificus JAC-23056 and JAC-22087	PP751631 Ap-ha-1	PP751632 Ap-ha-2	AY055469 USG3 ha	CP000235 Hz ha	CP006616 Hz2 ha	CP006617 JM ha	CP006618 Dog2 ha	MW424442 NYMC1 ha	MW424441 Var1 non-ha	PP751633 Ap-non-ha-1	PP751634 Ap-non-ha-2	PP751635 Ap-non-ha-3	PP751636 Ap-non-ha-4	MW424440 Ap-tickMN non-ha	MW424439 Ap-tick73	OM128122 Ap16-926 Ixodes ricinus	CP046639 Norway Var1	CP015376 Norway Var2
Ixodes pacificus JAC-22100 and JAC-23219		0.34	1.01	1.97	1.97	1.69	1.69	1.69	1.69	1.69	1.69	3.54	3.54	3.94	3.15	3.94	3.04	2.36	2.36	3.04	4.33
Ixodes pacificus JAC-23091	99.66		0.68	1.57	1.57	1.35	1.35	1.35	1.35	1.35	1.35	3.15	3.15	3.54	2.76	3.54	2.7	2.03	2.03	2.7	3.94
Ixodes pacificus JAC-23056 and JAC-22087	98.99	99.32		1.57	1.57	1.35	1.35	1.35	1.35	1.35	1.35	3.15	3.15	3.54	2.76	3.54	2.7	2.03	2.03	2.7	3.94
PP751631 Ap-ha-1	98.03	98.43	98.43		0.79	0	0	0	0	0	0	3.94	3.94	3.54	3.54	4.33	3.94	3.15	3.15	3.94	4.72
PP751632 Ap-ha-2	98.03	98.43	98.43	99.21		0.79	0.79	0.79	0.79	0.79	0.79	3.94	3.94	3.54	3.54	4.33	3.94	3.15	3.15	3.94	4.72
AY055469 USG3 ha	98.31	98.65	98.65	100	99.21		0	0	0	0	0	3.94	3.94	3.54	3.54	4.33	3.38	2.7	2.7	3.38	4.72
CP000235 Hz ha	98.31	98.65	98.65	100	99.21	100		0	0	0	0	3.94	3.94	3.54	3.54	4.33	3.38	2.7	2.7	3.38	4.72
CP006616 Hz2 ha	98.31	98.65	98.65	100	99.21	100	100		0	0	0	3.94	3.94	3.54	3.54	4.33	3.38	2.7	2.7	3.38	4.72
CP006617 JM ha	98.31	98.65	98.65	100	99.21	100	100	100		0	0	3.94	3.94	3.54	3.54	4.33	3.38	2.7	2.7	3.38	4.72
CP006618 Dog2 ha	98.31	98.65	98.65	100	99.21	100	100	100	100		0	3.94	3.94	3.54	3.54	4.33	3.38	2.7	2.7	3.38	4.72
MW424442 NYMC1 ha	98.31	98.65	98.65	100	99.21	100	100	100	100	100		3.94	3.94	3.54	3.54	4.33	3.38	2.7	2.7	3.38	4.72
MW424441 Var1 non-ha	96.46	96.85	96.85	96.06	96.06	96.06	96.06	96.06	96.06	96.06	96.06		0	0.39	0.39	0.39	0	3.15	3.94	4.72	5.51
PP751633 Ap-non-ha-1	96.46	96.85	96.85	96.06	96.06	96.06	96.06	96.06	96.06	96.06	96.06	100		0.39	0.39	0.39	0	3.15	3.94	4.72	5.51
PP751634 Ap-non-ha-2	96.06	96.46	96.46	96.46	96.46	96.46	96.46	96.46	96.46	96.46	96.46	99.61	99.61		0.79	0.79	0.39	3.54	4.33	5.12	5.91
PP751635 Ap-non-ha-3	96.85	97.24	97.24	96.46	96.46	96.46	96.46	96.46	96.46	96.46	96.46	99.61	99.61	99.21		0.79	0.39	2.76	3.54	4.33	5.12
PP751636 Ap-non-ha-4	96.06	96.46	96.46	95.67	95.67	95.67	95.67	95.67	95.67	95.67	95.67	99.61	99.61	99.21	99.21		0.39	3.54	4.33	5.12	5.91
MW424440 Ap-tickMN non-ha	96.96	97.3	97.3	96.06	96.06	96.62	96.62	96.62	96.62	96.62	96.62	100	100	99.61	99.61	99.61		2.7	3.38	4.05	5.51
MW424439 Ap-tick73	97.64	97.97	97.97	96.85	96.85	97.3	97.3	97.3	97.3	97.3	97.3	96.85	96.85	96.46	97.24	96.46	97.3		1.35	2.03	2.36
OM128122 Ap16-926 Ixodes ricinus	97.64	97.97	97.97	96.85	96.85	97.3	97.3	97.3	97.3	97.3	97.3	96.06	96.06	95.67	96.46	95.67	96.62	98.65		0.68	1.57
CP046639 Norway Var1	96.96	97.3	97.3	96.06	96.06	96.62	96.62	96.62	96.62	96.62	96.62	95.28	95.28	94.88	95.67	94.88	95.95	97.97	99.32		0.79
CP015376 Norway Var2	95.67	96.06	96.06	95.28	95.28	95.28	95.28	95.28	95.28	95.28	95.28	94.49	94.49	94.09	94.88	94.09	94.49	97.64	98.43	99.21
